# Supplementary material for: Mesenchymal stem cells inhibit lipopolysaccharide-induced inflammatory responses of BV2 microglial cells through TSG-6
Source: J Neuroinflammation. 2014 Aug 4;11:135. doi: 10.1186/1742-2094-11-135 (PMC4128538; doi:10.1186/1742-2094-11-135)
Supplement: Additional file 4: Table S1 — Primers used in this study. [file 1742-2094-11-135-S4.xls]

## Sheet: Supplementary Table 1
Additional file 4: Table S1. Primers used in this study
Gene		Primer sequence from 5' to 3'
miR-107	Forward	5'-GCCGAATTCAAAGCGAGATTCCATCAGCA -3'
	Reverse	5' -GCCGGATCCTGTCAACCCAGAACTCAAAGG-3'
U6	Forward	5'- CTCGCTTCGGCAGCACA-3'
	Reverse	5'- AACGCTTCACGAATTTGCGT-3'
GAPDH	Forward	5'- AAGGTGAAGGTCGGAGTCAA-3'
	Reverse	5'- AATGAAGGGGTCA TTGATGG-3'
TGFBR2	Forward	5'-CCGCTGCATATCGTCCTGTG-3'
	Reverse	5' -AGTGGATGGATGGTCCTATTACA-3'
